# Supplementary material for: Antenatal care data sources and their policy and planning implications: a Palestinian example using the Lives Saved Tool
Source: BMC Public Health. 2019 Jan 30;19:124. doi: 10.1186/s12889-019-6427-8 (PMC6354562; doi:10.1186/s12889-019-6427-8)
Supplement: Supplementary file 1 — Calculations for calculating coverage with the Kanyangarara method This file contains the raw data used and resultant coverage data generated when using the Kanyangarara method. (XLSX 9 kb) [file 12889_2019_6427_MOESM1_ESM.xlsx]

## Sheet: Sheet1
Additional file 1
Calculations for calculating coverage with the Kanyangarara method
		Intercept	ANC4+	Blood sample	Urine	ANC4+	Blood sample	Urine sample	Formula result
MICS 2014		Regression Estimates				MICS 2014 Values
Diabetes	Proportion of women with diabetes who are both diagnosed and treated if needed	-3.21		2.61		95.5	97.6	97	34.0147
Hypertension	Proportion of women with pregnancy induced hypertension who are both diagnosed and treated if needed	-1.62			2.5	95.5	97.6	97	69.1043
Pre-eclampsia	Proportion of women with pre-eclampsia who are both diagnosed and treated if needed	-6.44	2.56	4.91		95.5	97.6	97	68.9324
Paper-based records		Regression Estimates				Paper-based record Values
Diabetes	Proportion of women with diabetes who are both diagnosed and treated if needed	-3.21		2.61		61.3	89.5	85.2	29.4412
Hypertension	Proportion of women with pregnancy induced hypertension who are both diagnosed and treated if needed	-1.62			2.5	61.3	89.5	85.2	62.4806
Pre-eclampsia	Proportion of women with pre-eclampsia who are both diagnosed and treated if needed	-6.44	2.56	4.91		61.3	89.5	85.2	38.3133
eRegistry		Regression Estimates				eRegistry Values
Diabetes	Proportion of women with diabetes who are both diagnosed and treated if needed	-3.21		2.61		53.5	91.9	83	30.759
Hypertension	Proportion of women with pregnancy induced hypertension who are both diagnosed and treated if needed	-1.62			2.5	53.5	91.9	83	61.1827
Pre-eclampsia	Proportion of women with pre-eclampsia who are both diagnosed and treated if needed	-6.44	2.56	4.91		53.5	91.9	83	36.3985
