# Supplementary material for: Antenatal care data sources and their policy and planning implications: a Palestinian example using the Lives Saved Tool
Source: BMC Public Health. 2019 Jan 30;19:124. doi: 10.1186/s12889-019-6427-8 (PMC6354562; doi:10.1186/s12889-019-6427-8)
Supplement: Supplementary file 2 — Detailed calculations of coverage indicators from paper records and from the eRegistry. This file contains the detailed and stepwise calculations of the hypertension, pre-eclampsia and diabetes coverage indicators calculated from both the paper records and the eRegistry. (XLSX 52 kb) [file 12889_2019_6427_MOESM2_ESM.xlsx]

## Sheet: Cover Sheet
Additional file 2
Detailed calculations of coverage indicators from paper records and from the eRegistry

## Sheet: Diabetes_eReg
1st visit less than 20 weeks
	Urine Sugar	Positive	Random BS	Positive	Refer
		Normal		Normal
24-28 week visit	Blood sugar	Refer
		GCT		Positive	Refer
		Normal		Normal
	Timely Attendance %	S1%	Prop Pos1	S2%	Prop Pos2	M		True Positive (N)	Observed Positive (N)	Managed
	0.738133	0.652923	0.00989632	0.619048	0.307692	1		13.4072	4	4
total pregnant women	Number attend ANC <20 weeks	Urine test	Positive	Blood test	Positive	refer
4403	3250	2122	21	13	4	4		0.298346	0.298346	1		0.40419
						not refer
						0		13.4072
					Negative
					9
				No test
				8
			Negative
			2101
		no test
		1128		s2%	Prop Pos2
	not attend < 20 weeks		0.06243	0.206278	0.782609
	1153		Prop Pos1	s2%	Prop Pos2
			0.106943	0.0732984	0.285714
Prime	Attend %	S1%	Prop Pos1	S2%	Prop Pos2	M		True Positive (N)	Observed Positive (N)	Managed
	0.666515	0.609141	0.0179171	1	1	0.75		213.229	36	19
Available to attend visit 24-28	number attend 24-28	blood test	postitve			Refer
4399	2932	1786	32	32	32	16		0.168832	0.0837492	0.75		0.456855
						not referred
						16
			intermediate	GCT	Positive	Refer		78.8175
			191	14	4	3		134.412
						not referred		213.229
						1
					Negative
					10
				No GCT
				177
			Negative
			1563
		no test
		1146
	not attend < 20 weeks
	1467
Overall screening proportion								True Positive (N)	Observed Positive (N)	Managed
0.176494								226.637	40	23
Overall management proportion
0.575								0.176494	0.176494	0.575
	Appropriate screening and management of diabetes
List Input	0.101484

## Sheet: Diabetes_paper
1st visit less than 20 weeks
	Urine Sugar	Positive	Random BS	Positive	Refer
		Normal		Normal
24-28 week visit	Blood sugar	Refer
		GCT		Positive	Refer
		Normal		Normal
	Attend %	S1%	Prop Pos1	S2%	Prop Pos2	M		True Pos	obs Pos	Man
	0.768444	0.642586	0.0133136	0.555556	0.4	0.5		7.29053	2	1
total pregnant women	Number attend ANC <20 weeks	Urine test	Positive	Blood test	Positive	refer
1369	1052	676	9	5	2	1		0.274328	0.274328	0.5
						not refer
						1
					Negative
					3
				No test
				4
			Negative
			667
		no test
		376		s2%	Prop Pos2
	not attend < 20 weeks		0.0406746	0.268293	0.636364
	317		Prop Pos1	s2%	Prop Pos2
			0.0714286	0.166667	0.333333
Prime	Attend %	S1%	Prop Pos1	S2%	Prop Pos2	M		True Pos	obs Pos
	0.549708	0.670213	0.00992063	1	1	1		46.1429	7	3
Available to attend visit 24-28	number attend 24-28	blood test	postitve			Refer
1368	752	504	5	5	5	1		0.151703	0.368421	1
						not referred
						4
			intermediate	GCT	Positive	Refer
			36	6	2	2
						not referred
						0
					Negative
					4
				No GCT				Total	Total
				30				True Pos	obs Pos	manage
			Negative					53.4334	9	4
			463
		no test						0.168434	0.168434	0.444444
		248
	not attend < 20 weeks
	616
Overall screening proportion
0.168434
Overall management proportion
0.444444
	Appropriate screening and management of diabetes
List Input	0.0748596

## Sheet: Hypertension_eReg
Booking	BP	High	refer		<=14 weeks			Eligible
		Normal
16 visit	BP	High	Refer		>=15 & <=17 weeks
		Normal
18-22 visit	BP	High	Refer		>=18 & <=23
		Normal
24-28 visit	BP	High	refer		>=24 & <=29
		Mild	urine protein	refer
		Normal
32 visit	BP	High	refer		>=31 & <=34
		Mild	urine protein	refer
		Normal
36 visit	BP	High	refer		>=35 & <=38
		Mild	urine protein	refer
		Normal
	Attend %	S1%	Prop Pos	M
total pregnant women ever registered	0.565435	0.987903	0.024898	0.967213	0.955513
	Number attend booking prior to 16 wks	BP measure	High	Refer
4386	2480	2450	61	59
				No test				True Pos	obs Pos	Man
				2				109.202	61	59	A
			Negative								S
			2389					0.558596	0.558596	0.967213
		no test
		30
	not attend booking early
	1906
	Attend %	S1%	Prop Pos	M
total pregnant women eligible	0.345274	0.981928	0.0163599	0.625	0.613705
	number attending 16 wk visit	BP measure	High	Refer
4327	1494	1467	24	15
				No test				True Pos	obs Pos	Man
				9				70.7894	24	15
			Negative
			1443					0.339034	0.339034	0.625
		no test
		27
	not attend 16 week
	2833
total pregnant women eligible for 18-22 week	0.572124	0.986623	0.0061627	0.266667	0.2631
	number attending20 wk visit	BP measure	High	Refer
4312	2467	2434	15	4
				No test				True Pos	obs Pos	Man
				11				26.5735	15	4
			Normal
			2419					0.564471	0.564471	0.266667
		No BP
		33
	not attend 20 week			s2%	Prop Pos2
	1845		0.00235294	0.833333	0.3	0
			Prop Pos1	s2%	Prop Pos2	M
			0.00392157	0.8	0.125	0
	Attend %	S1%	Prop Pos1	S2%	Prop Pos2	M
total pregnant women eligible for 24-28 week visit	0.601113	0.983796	0.000784314	1	1	0
	number attend 24-28	BP measure	High			Refer
4312	2592	2550	2	2	2	0
						not referred
						2		True Pos	obs Pos
			Mild	Urine protein	Positive	Refer		5.49569	3	0
			10	8	1	0
						not referred		0.545883	0.492811	0
						1
					Negative
					7
				No urine protein
				2
			Normal
			2538
		No BP
		42
	not attend 24-28			s2%	Prop Pos2
	1720		0.00412822	0.588235	0.2	0.5
			Prop Pos1	s2%	Prop Pos2	M
			0.00728509	0.533333	0	0.5
	Attend %	S1%	Prop Pos1	S2%	Prop Pos2	M
total pregnant women eligible for 32 week visit	0.485734	0.983286	0.000971345	1	1	#DIV/0!
	number attend 32 week	BP measure	High			Refer
4311	2094	2059	2	2	2	1
						not referred
						1		True Pos	obs Pos
			Mild	Urine protein	Positive	Refer		4.18747	2	1
			15	8	0	0
						not referred		0.477615	0.477615	0.5
						0
					Negative
					8
				No urine protein
				7
			Normal
			2042
		No BP
		35
	not attend 32 week			s2%	Prop Pos2
	2217		0.0098772	0.594595	0.409091	0.666667
			Prop Pos1	s2%	Prop Pos2	M
			0.016551	0.516129	0.1875	0.666667
	Attend %	S1%	Prop Pos1	S2%	Prop Pos2	M
total pregnant women eligible for 36 week visit	0.442044	0.984235	0.00320342	1	1	0.666667
	number attend 32 week	BP measure	High			Refer
4305	1903	1873	6	6	6	4
						not referred
						2		True Pos	obs Pos
			Mild	Urine protein	Positive	Refer		27.1505	9	6
			31	16	3	2
						not referred		0.331486	0.435075	0.666667
						1
					Negative
					13
				No urine protein
				15
			Normal
			1836
		No BP						Overall Pos	Overall Obs Pos	Overall Manage
		30						243.399	114	85
	Not attend 36 week
	2402							0.468367		0.745614
Overall screening proportion
0.468367
Overall management proportion
0.745614
	Appropriate screening and management of hypertension
List Input	0.349221

## Sheet: Hypertension_paper
Booking	BP	High	refer		<=14 weeks			Eligible
		Normal
16 visit	BP	High	Refer		>=15 & <=17 weeks
		Normal
18-22 visit	BP	High	Refer		>=18 & <=23
		Normal
24-28 visit	BP	High	refer		>=24 & <=29
		Mild	urine protein	refer
		Normal
32 visit	BP	High	refer		>=31 & <=34
		Mild	urine protein	refer
		Normal
36 visit	BP	High	refer		>=35 & <=38
		Mild	urine protein	refer
		Normal
	Attend %	S1%	Prop Pos	M
total pregnant women ever registered	0.561724	0.869961	0.0164425	0.181818
	Number attend booking prior to 16 wks	BP measure	High	Refer
1369	769	669	11	2
				No test				True Pos	obs Pos	Man
				9				22.5097	11	2	A
			Negative								S
			658					0.488678	0.488678	0.181818
		no test
		100
	not attend booking early
	600
	Attend %	S1%	Prop Pos	M
total pregnant women eligible	0.340161	0.954839	0.0112613	0.2
	number attending 16 wk visit	BP measure	High	Refer
1367	465	444	5	1
				No test				True Pos	obs Pos	Man
				4				15.3941	5	1
			Negative
			439					0.324799	0.324799	0.2
		no test
		21
	not attend 16 week
	902
total pregnant women eligible for 18-22 week	0.581259	0.964736	0.0078329	0
	number attending20 wk visit	BP measure	High	Refer
1366	794	766	6	0
				No test				True Pos	obs Pos	Man
				6				10.6997	6	0
			Normal
			760					0.560761	0.560761	0
		No BP
		28
	not attend 20 week			s2%	Prop Pos2
	572		0.00202429	0.666667	0	0
			Prop Pos1	s2%	Prop Pos2	M
			0.00404858	0.666667	0	0
	Attend %	S1%	Prop Pos1	S2%	Prop Pos2	M
total pregnant women eligible for 24-28 week visit	0.550512	0.985372	0	0	0	0
	number attend 24-28	BP measure	High			Refer
1366	752	741	0	0	0	0
						not referred
						0		True Pos	obs Pos
			Mild	Urine protein	Positive	Refer		0	0	0
			3	2	0	0			0
						not referred		0	0	0
						0
					Negative
					2
				No urine protein
				1
			Normal
			738
		No BP
		11
	not attend 24-28			s2%	Prop Pos2
	614		0.00634058	1	0.714286	1
			Prop Pos1	s2%	Prop Pos2	M
			0.00543478	0	0	1
	Attend %	S1%	Prop Pos1	S2%	Prop Pos2	M
total pregnant women eligible for 32 week visit	0.420279	0.965035	0.00724638	1	1	0
	number attend 32 week	BP measure	High			Refer
1361	572	552	4	4	4	4
						not referred
						0		True Pos	obs Pos
			Mild	Urine protein	Positive	Refer		9.86232	4	5
			3	3	1	1			5
						not referred		0.405584	0.405584	1
						0
					Negative
					2
				No urine protein
				0
			Normal
			545
		No BP
		20
	not attend 32 week			s2%	Prop Pos2
	789		0.00910747	0.6	0.666667	0.5
			Prop Pos1	s2%	Prop Pos2	M
			0.010929	0	0	0.5
	Attend %	S1%	Prop Pos1	S2%	Prop Pos2	M
total pregnant women eligible for 36 week visit	0.420898	0.95979	0.00728597	1	1	0
	number attend 32 week	BP measure	High			Refer
1359	572	549	4	4	4	2
						not referred
						2		True Pos	obs Pos
			Mild	Urine protein	Positive	Refer		9.90164	4	2
			6	2	0	0			4
						not referred		0.403974	0.403974	0.5
						0
					Negative
					2
				No urine protein
				4
			Normal
			539
		No BP						Overall Pos	Overall Obs Pos	Overall Manage
		23						68.3676	30	10
	Not attend 36 week
	787							0.438805		0.333333
Overall screening proportion
0.438805
Overall management proportion
0.333333
	Appropriate screening and management of hypertension
List Input	0.146268

## Sheet: Pre-eclampsia_eReg
Booking	BP	High	refer		<=14 weeks			Eligible
		Normal
16 visit	BP	High	Refer		>=15 & <=17 weeks
		Normal
18-22 visit	BP	High	Refer		>=18 & <=23
		Normal
24-28 visit	BP	High	refer		>=24 & <=29
		Mild	urine protein	refer
		Normal
32 visit	BP	High	refer		>=31 & <=34
		Mild	urine protein	refer
		Normal
36 visit	BP	High	refer		>=35 & <=38
		Mild	urine protein	refer
		Normal
	Attend %	S1%	Prop Pos	M
total pregnant women ever registered	0.565435	0.987903	0.024898	0.967213
	Number attend booking prior to 16 wks	BP measure	High	Refer
4386	2480	2450	61	59
				No test
				2
			Negative
			2389
		no test
		30
	not attend booking early
	1906
	Attend %	S1%	Prop Pos	M
total pregnant women eligible	0.345274	0.981928	0.0163599	0.625
	number attending 16 wk visit	BP measure	High	Refer
4327	1494	1467	24	15
				No test
				9
			Negative
			1443
		no test
		27
	not attend 16 week
	2833
total pregnant women eligible for 18-22 week	0.572124	0.986623	0.00369762	0.777778	0.142857
	number attending20 wk visit	BP measure	ANY HBP > 20 wks	Urine protein	Positive	Refer
4312	2467	2434	9	7	1	1
								True Pos	obs Pos	Man
								2.27773	1	1
			Normal
			2425						0.439033	1
		No BP
		33
	not attend 20 week			s2%	Prop Pos2
	1845		0.00235294	0.833333	0.1	0
			Prop Pos1	s2%	Prop Pos2	M
			0	#DIV/0!	#DIV/0!	0
	Attend %	S1%	Prop Pos1	S2%	Prop Pos2	M
total pregnant women eligible for 24-28 week visit	0.601113	0.983796	0.00470588	0	0.1	0
	number attend 24-28	BP measure	ANY HBP	Urine protein	Positive	Refer
4312	2592	2550	12	10	1	0
								True Pos	obs Pos
								2.02918	1	0
									0.492811	0
					Negative
					9
				No urine protein
				0
			Normal
			2538
		No BP
		42
	not attend 24-28			s2%	Prop Pos2
	1720		0.00388538	0.5	0	#DIV/0!
			Prop Pos1	s2%	Prop Pos2	M
			0	0	0	0
	Attend %	S1%	Prop Pos1	S2%	Prop Pos2	M
total pregnant women eligible for 32 week visit	0.485622	0.983286	0.00777076	0.5	0	0
	number attend 32 week	BP measure	ANY HBP	Urine protein	Positive	Refer
4312	2094	2059	16	8	0	0
						not referred		True Pos	obs Pos
						0		0	0	0
					Negative
					0
				No urine protein
				0
			Normal
			2043
		No BP
		35
	not attend 32 week			s2%	Prop Pos2
	2218		0.0088094	0.545455	0.222222	0.5
			Prop Pos1	s2%	Prop Pos2	M
			0	0	0	0.0606061
	Attend %	S1%	Prop Pos1	S2%	Prop Pos2	M
total pregnant women eligible for 36 week visit	0.441531	0.984235	0.0176188	0.545455	0.222222	0
	number attend 32 week	BP measure	ANY HBP	Urine protein	Positive	Refer
4310	1903	1873	33	18	4	2
						not referred		True Pos	obs Pos
						2		16.8749	4	2
									0.237039	0.5
					Negative
					0
				No urine protein
				0
			Normal
			1840
		No BP						Overall Pos	Overall Obs Pos	Overall Manage
		30						21.1818	6	3
	Not attend 36 week
	2407							0.283262		0.5
Overall screening proportion
0.283262
Overall management proportion
0.5
	Appropriate screening and management of hypertension
List Input	0.141631

## Sheet: Pre-eclampsia_paper
Booking	BP	High	refer		<=14 weeks			Eligible
		Normal
16 visit	BP	High	Refer		>=15 & <=17 weeks
		Normal
18-22 visit	BP	High	Refer		>=18 & <=23
		Normal
24-28 visit	BP	High	refer		>=24 & <=29
		Mild	urine protein	refer
		Normal
32 visit	BP	High	refer		>=31 & <=34
		Mild	urine protein	refer
		Normal
36 visit	BP	High	refer		>=35 & <=38
		Mild	urine protein	refer
		Normal
	Attend %	S1%	Prop Pos	M
total pregnant women ever registered	0.561724	0.869961	0.0164425	0.181818
	Number attend booking prior to 16 wks	BP measure	High	Refer
1369	769	669	11	2
				No test
				9							A
			Negative								S
			658
		no test
		100
	not attend booking early
	600
	Attend %	S1%	Prop Pos	M
total pregnant women eligible	0.340161	0.954839	0.0112613	0.2
	number attending 16 wk visit	BP measure	High	Refer
1367	465	444	5	1
				No test
				4
			Negative
			439
		no test
		21
	not attend 16 week
	902
total pregnant women eligible for 18-22 week	0.581259	0.964736	0.00522193	0	#DIV/0!
	number attending20 wk visit	BP measure	ANY HBP > 20 wks	Urine protein	Positive	Refer
1366	794	766	4	0	0	0
								True Pos	obs Pos	Man
								0	0	0
			Normal
			762						#DIV/0!	#DIV/0!
		No BP
		28
	not attend 20 week			s2%	Prop Pos2
	572		0.00202429	0.666667	0	0
			Prop Pos1	s2%	Prop Pos2	M
			0	#DIV/0!	#DIV/0!	0
	Attend %	S1%	Prop Pos1	S2%	Prop Pos2	M
total pregnant women eligible for 24-28 week visit	0.550512	0.985372	0.00404858	0	0	0
	number attend 24-28	BP measure	ANY HBP	Urine protein	Positive	Refer
1366	752	741	3	2	0	0
						not referred		True Pos	obs Pos
						0		0	0	0
					Negative
					0
				No urine protein
				0
			Normal
			738
		No BP
		11
	not attend 24-28			s2%	Prop Pos2
	614		0.00271739	1	0.333333	1
			Prop Pos1	s2%	Prop Pos2	M
			0	0	0	0.333333
	Attend %	S1%	Prop Pos1	S2%	Prop Pos2	M
total pregnant women eligible for 32 week visit	0.418741	0.965035	0.00543478	1	0.333333	0
	number attend 32 week	BP measure	ANY HBP	Urine protein	Positive	Refer
1366	572	552	3	3	1	1
						not referred		True Pos	obs Pos
						0		2.47464	1	1
									0.4041	1
					Negative
					0
				No urine protein
				0
			Normal
			549
		No BP
		20
	not attend 32 week			s2%	Prop Pos2
	794		0.00728597	0.375	0.333333	0
			Prop Pos1	s2%	Prop Pos2	M
			0	0	0	0
	Attend %	S1%	Prop Pos1	S2%	Prop Pos2	M
total pregnant women eligible for 36 week visit	0.419048	0.95979	0.0145719	0.375	0.333333	0
	number attend 32 week	BP measure	ANY HBP	Urine protein	Positive	Refer
1365	572	549	8	3	1	0
						not referred		True Pos	obs Pos
						1		6.63024	1	0
									0.150824	0
					Negative
					0
				No urine protein
				0
			Normal
			541
		No BP						Overall Pos	Overall Obs Pos	Overall Manage
		23						9.10487	2	1
	Not attend 36 week
	793							0.219663		0.5
Overall screening proportion
0.219663
Overall management proportion
0.5
	Appropriate screening and management of hypertension
List Input	0.109831
